# Supplementary material for: Feature-Based Molecular Network-Assisted Cannabinoid and Flavonoid Profiling of Cannabis sativa Leaves and Their Antioxidant Properties
Source: Antioxidants (Basel). 2024 Jun 20;13(6):749. doi: 10.3390/antiox13060749 (PMC11200612; doi:10.3390/antiox13060749)
Supplement: Supplementary file 1 [file antioxidants-13-00749-s001.zip]

Archive with 1 entries (1 files):
- antioxidants-3029752-supplementary.pdf
